# Supplementary material for: Pharmacokinetics and drug-likeness of antidiabetic flavonoids: Molecular docking and DFT study
Source: PLoS One. 2021 Dec 10;16(12):e0260853. doi: 10.1371/journal.pone.0260853 (PMC8664201; doi:10.1371/journal.pone.0260853)
Supplement: S2 File — (XYZ) [file pone.0260853.s002.xyz]

Apigenin (1)
 C                 -3.20715900   -0.26058300   -0.00738500
 C                 -1.94284300   -0.77471600    0.07802600
 C                 -0.80191800    0.07096300    0.07623800
 O                  0.35973000   -0.47640500    0.14852400
 C                 -1.01358500    1.48530300    0.00081000
 C                  0.03796500    2.46613800    0.00836800
 O                  1.31115300    2.13503900    0.08996900
 C                 -0.30180200    3.81677900   -0.06559000
 C                 -1.63691600    4.21884700   -0.14360900
 O                 -1.86296600    5.55309700   -0.21299300
 C                 -2.68188900    3.29003000   -0.14779800
 C                 -2.34674500    1.95049900   -0.07527300
 O                 -3.39450500    1.07459000   -0.08576800
 C                 -4.45618700   -1.01639000   -0.01585600
 C                 -5.69215500   -0.35975800    0.13875200
 C                 -6.88040100   -1.07010200    0.14630800
 C                 -6.86249500   -2.46074300   -0.00711400
 C                 -5.64320700   -3.13045100   -0.16879400
 C                 -4.45789500   -2.41346900   -0.17307000
 H                 -1.78161600   -1.83818000    0.16366100
 H                 -2.80869800    5.74010800   -0.26534900
 H                 -3.72068500    3.58765900   -0.20628900
 H                 -5.71827700    0.71447700    0.26207500
 H                 -7.82991000   -0.56480400    0.27147900
 H                 -5.62744700   -4.20688300   -0.29673000
 H                 -3.53181600   -2.95487000   -0.31556100
 H                  0.48450400    4.55987800   -0.06079700
 H                  1.98990415    2.79420894   -0.07248672
 O                 -8.08806718   -3.19749549    0.00116770
 H                 -7.89597539   -4.13802139    0.01173999

Biacalein (2) 
 C                 -3.20715900   -0.26058300   -0.00738500
 C                 -1.94284300   -0.77471600    0.07802600
 C                 -0.80191800    0.07096300    0.07623800
 O                  0.35973000   -0.47640500    0.14852400
 C                 -1.01358500    1.48530300    0.00081000
 C                  0.03796500    2.46613800    0.00836800
 O                  1.31115300    2.13503900    0.08996900
 C                 -0.30180200    3.81677900   -0.06559000
 C                 -1.63691600    4.21884700   -0.14360900
 O                 -1.86296600    5.55309700   -0.21299300
 C                 -2.68188900    3.29003000   -0.14779800
 C                 -2.34674500    1.95049900   -0.07527300
 O                 -3.39450500    1.07459000   -0.08576800
 C                 -4.45618700   -1.01639000   -0.01585600
 C                 -5.69215500   -0.35975800    0.13875200
 C                 -6.88040100   -1.07010200    0.14630800
 C                 -6.86249500   -2.46074300   -0.00711400
 C                 -5.64320700   -3.13045100   -0.16879400
 C                 -4.45789500   -2.41346900   -0.17307000
 H                 -1.78161600   -1.83818000    0.16366100
 H                 -2.80869800    5.74010800   -0.26534900
 H                 -3.72068500    3.58765900   -0.20628900
 H                 -5.71827700    0.71447700    0.26207500
 H                 -7.82991000   -0.56480400    0.27147900
 H                 -5.62744700   -4.20688300   -0.29673000
 H                 -3.53181600   -2.95487000   -0.31556100
 H                  1.98990415    2.79420894   -0.07248672
 O                  0.73750205    4.79897397   -0.05925483
 H                  1.59175183    4.36096790   -0.06207997
 H                 -7.77953153   -3.01201934   -0.00091720

Butein (3) 
 C                 -3.20715900   -0.26058300   -0.00738500
 C                 -1.94284300   -0.77471600    0.07802600
 C                 -0.80191800    0.07096300    0.07623800
 O                  0.35973000   -0.47640500    0.14852400
 C                 -1.01358500    1.48530300    0.00081000
 C                  0.03796500    2.46613800    0.00836800
 O                  1.31115300    2.13503900    0.08996900
 C                 -0.30180200    3.81677900   -0.06559000
 C                 -1.63691600    4.21884700   -0.14360900
 O                 -1.86296600    5.55309700   -0.21299300
 C                 -2.68188900    3.29003000   -0.14779800
 C                 -2.34674500    1.95049900   -0.07527300
 C                 -4.45618700   -1.01639000   -0.01585600
 C                 -5.69215500   -0.35975800    0.13875200
 C                 -6.88040100   -1.07010200    0.14630800
 C                 -6.86249500   -2.46074300   -0.00711400
 C                 -5.64320700   -3.13045100   -0.16879400
 C                 -4.45789500   -2.41346900   -0.17307000
 H                 -1.78161600   -1.83818000    0.16366100
 H                 -2.80869800    5.74010800   -0.26534900
 H                 -3.72068500    3.58765900   -0.20628900
 H                 -5.71827700    0.71447700    0.26207500
 H                 -5.62744700   -4.20688300   -0.29673000
 H                 -3.53181600   -2.95487000   -0.31556100
 H                  0.48450400    4.55987800   -0.06079700
 H                  1.98990415    2.79420894   -0.07248672
 O                 -8.08806718   -3.19749549    0.00116770
 H                 -7.89597539   -4.13802139    0.01173999
 O                 -8.13431389   -0.40281009    0.31160768
 H                 -7.97979190    0.51687475    0.53942942
 H                 -3.13677569    1.22886947   -0.07680084
 H                 -3.20785678   -0.71770804    0.96005296

Chrysin (4)
 C                 -3.20715900   -0.26058300   -0.00738500
 C                 -1.94284300   -0.77471600    0.07802600
 C                 -0.80191800    0.07096300    0.07623800
 O                  0.35973000   -0.47640500    0.14852400
 C                 -1.01358500    1.48530300    0.00081000
 C                  0.03796500    2.46613800    0.00836800
 O                  1.31115300    2.13503900    0.08996900
 C                 -0.30180200    3.81677900   -0.06559000
 C                 -1.63691600    4.21884700   -0.14360900
 O                 -1.86296600    5.55309700   -0.21299300
 C                 -2.68188900    3.29003000   -0.14779800
 C                 -2.34674500    1.95049900   -0.07527300
 O                 -3.39450500    1.07459000   -0.08576800
 C                 -4.45618700   -1.01639000   -0.01585600
 C                 -5.69215500   -0.35975800    0.13875200
 C                 -6.88040100   -1.07010200    0.14630800
 C                 -6.86249500   -2.46074300   -0.00711400
 C                 -5.64320700   -3.13045100   -0.16879400
 C                 -4.45789500   -2.41346900   -0.17307000
 H                 -1.78161600   -1.83818000    0.16366100
 H                 -2.80869800    5.74010800   -0.26534900
 H                 -3.72068500    3.58765900   -0.20628900
 H                 -5.71827700    0.71447700    0.26207500
 H                 -7.82991000   -0.56480400    0.27147900
 H                 -5.62744700   -4.20688300   -0.29673000
 H                 -3.53181600   -2.95487000   -0.31556100
 H                  0.48450400    4.55987800   -0.06079700
 H                  1.98990415    2.79420894   -0.07248672
 H                 -7.77953153   -3.01201934   -0.00091720

Ellagic acid (5) 
 C                    -1.52964100   -0.98101600   -0.01417400
 C                    -0.67431200    0.10985100   -0.00641400
 C                     3.42491300   -0.48607700   -0.27060400
 C                    -2.90119700   -0.78690300   -0.04851800
 C                    -1.19091200    1.39575800   -0.03300900
 C                     0.69780300   -0.08525200    0.01594200
 C                     1.55239000    1.00518100    0.01169000
 C                     1.21459000   -1.37122000    0.03053800
 C                     0.27479100   -2.57777900    0.21907900
 C                     2.57815300   -1.57163600   -0.11323500
 C                    -2.56246900    1.58987100   -0.06735200
 C                    -0.24061300    2.60753800   -0.03738800
 C                    -3.41779700    0.49900500   -0.07511200
 C                     2.92506400    0.80909000    0.02205800
 H                     2.99745300   -2.61216400   -0.09140500
 H                     5.00048300   -1.03637100   -1.32941700
 H                     3.22523800    2.53030800    0.94708900
 H                    -5.27311800   -0.18056900   -0.09153400
 H                    -4.36101900   -1.85134900    0.75228700
 H                    -2.98099700    2.63082200   -0.07917100
 O                    -0.64400900    3.75045000   -0.04949000
 O                     3.77073600    1.77862000    0.59836200
 O                    -4.81386700    0.69742600   -0.09785800
 O                    -3.77117800   -1.89536300   -0.04441400
 O                    -1.00392100   -2.28925900    0.00067500
 O                     0.68342400   -3.71686600    0.28825000
 O                     4.81250900   -0.68983700   -0.41898600
 O                     1.02722900    2.31243500   -0.01514600

Eriodictyol (6) 
 C                 -0.45721900    0.31212200   -0.02889500
 C                  0.04509600    1.58244000   -0.09288000
 C                  1.44477900    1.82260300   -0.08318400
 O                  1.85208600    3.04148200   -0.13513100
 C                  2.32059400    0.69115800   -0.02292900
 C                  3.75623700    0.77348600   -0.02495300
 O                  4.39697200    1.92368200   -0.08660600
 C                  4.49749200   -0.40649900    0.03267100
 C                  3.86527200   -1.65043100    0.08929400
 O                  4.67327500   -2.73683400    0.14401100
 C                  2.47178300   -1.76389600    0.08758400
 C                  1.73536000   -0.59495200    0.03123400
 O                  0.37817000   -0.74708900    0.03533000
 C                 -1.86667500   -0.06842800   -0.03056500
 C                 -2.24569200   -1.41295500   -0.20743000
 C                 -3.58023600   -1.78074000   -0.22470700
 C                 -4.57349300   -0.80929500   -0.05894200
 C                 -4.21547500    0.53210100    0.12488500
 C                 -2.87815000    0.89323100    0.13878500
 H                 -0.61192600    2.43514200   -0.16707500
 H                  4.15476100   -3.55035700    0.18206400
 H                  1.96889700   -2.72120700    0.12956100
 H                 -1.48690500   -2.17217800   -0.34045100
 H                 -3.87077300   -2.81413600   -0.36698300
 H                 -2.62995100    1.93436900    0.29838000
 H                  5.57799400   -0.35163300    0.03193200
 H                  5.34199100    1.95618500    0.07917400
 O                 -5.95291700   -1.18579700   -0.07721500
 H                 -6.49997100   -0.39691700   -0.07701400
 O                 -5.22790200    1.52557500    0.30627100
 H                 -4.81962300    2.39292900    0.35731500

Fisetin (7) 
 C                 -3.20715900   -0.26058300   -0.00738500
 C                 -1.94284300   -0.77471600    0.07802600
 C                 -0.80191800    0.07096300    0.07623800
 O                  0.35973000   -0.47640500    0.14852400
 C                 -1.01358500    1.48530300    0.00081000
 C                  0.03796500    2.46613800    0.00836800
 C                 -0.30180200    3.81677900   -0.06559000
 C                 -1.63691600    4.21884700   -0.14360900
 O                 -1.86296600    5.55309700   -0.21299300
 C                 -2.68188900    3.29003000   -0.14779800
 C                 -2.34674500    1.95049900   -0.07527300
 O                 -3.39450500    1.07459000   -0.08576800
 C                 -4.45618700   -1.01639000   -0.01585600
 C                 -5.69215500   -0.35975800    0.13875200
 C                 -6.88040100   -1.07010200    0.14630800
 C                 -6.86249500   -2.46074300   -0.00711400
 C                 -5.64320700   -3.13045100   -0.16879400
 C                 -4.45789500   -2.41346900   -0.17307000
 H                 -2.80869800    5.74010800   -0.26534900
 H                 -3.72068500    3.58765900   -0.20628900
 H                 -5.71827700    0.71447700    0.26207500
 H                 -5.62744700   -4.20688300   -0.29673000
 H                 -3.53181600   -2.95487000   -0.31556100
 H                  0.48450400    4.55987800   -0.06079700
 O                 -8.08806718   -3.19749549    0.00116770
 H                 -7.89597539   -4.13802139    0.01173999
 O                 -1.72917253   -2.18410059    0.19151611
 H                 -0.78642225   -2.36468423    0.20605754
 H                  1.06291163    2.16509084    0.06964614
 O                 -8.13431389   -0.40281009    0.31160768
 H                 -7.97979190    0.51687475    0.53942942

Kaempferol (8) 
 C                 -3.20715900   -0.26058300   -0.00738500
 C                 -1.94284300   -0.77471600    0.07802600
 C                 -0.80191800    0.07096300    0.07623800
 O                  0.35973000   -0.47640500    0.14852400
 C                 -1.01358500    1.48530300    0.00081000
 C                  0.03796500    2.46613800    0.00836800
 C                 -0.30180200    3.81677900   -0.06559000
 C                 -1.63691600    4.21884700   -0.14360900
 O                 -1.86296600    5.55309700   -0.21299300
 C                 -2.68188900    3.29003000   -0.14779800
 C                 -2.34674500    1.95049900   -0.07527300
 O                 -3.39450500    1.07459000   -0.08576800
 C                 -4.45618700   -1.01639000   -0.01585600
 C                 -5.69215500   -0.35975800    0.13875200
 C                 -6.88040100   -1.07010200    0.14630800
 C                 -6.86249500   -2.46074300   -0.00711400
 C                 -5.64320700   -3.13045100   -0.16879400
 C                 -4.45789500   -2.41346900   -0.17307000
 H                 -2.80869800    5.74010800   -0.26534900
 H                 -3.72068500    3.58765900   -0.20628900
 H                 -5.71827700    0.71447700    0.26207500
 H                 -5.62744700   -4.20688300   -0.29673000
 H                 -3.53181600   -2.95487000   -0.31556100
 H                  0.48450400    4.55987800   -0.06079700
 O                 -8.08806718   -3.19749549    0.00116770
 H                 -7.89597539   -4.13802139    0.01173999
 O                 -1.72917253   -2.18410059    0.19151611
 H                 -0.78642225   -2.36468423    0.20605754
 O                  1.40775349    2.06380394    0.09026308
 H                  1.97415267    2.82333664   -0.06433977
 H                 -7.81098365   -0.55649230    0.26927554

Quericiten (9) 
 C                 -3.20715900   -0.26058300   -0.00738500
 C                 -1.94284300   -0.77471600    0.07802600
 C                 -0.80191800    0.07096300    0.07623800
 O                  0.35973000   -0.47640500    0.14852400
 C                 -1.01358500    1.48530300    0.00081000
 C                  0.03796500    2.46613800    0.00836800
 C                 -0.30180200    3.81677900   -0.06559000
 C                 -1.63691600    4.21884700   -0.14360900
 O                 -1.86296600    5.55309700   -0.21299300
 C                 -2.68188900    3.29003000   -0.14779800
 C                 -2.34674500    1.95049900   -0.07527300
 O                 -3.39450500    1.07459000   -0.08576800
 C                 -4.45618700   -1.01639000   -0.01585600
 C                 -5.69215500   -0.35975800    0.13875200
 C                 -6.88040100   -1.07010200    0.14630800
 C                 -6.86249500   -2.46074300   -0.00711400
 C                 -5.64320700   -3.13045100   -0.16879400
 C                 -4.45789500   -2.41346900   -0.17307000
 H                 -2.80869800    5.74010800   -0.26534900
 H                 -3.72068500    3.58765900   -0.20628900
 H                 -5.71827700    0.71447700    0.26207500
 H                 -5.62744700   -4.20688300   -0.29673000
 H                 -3.53181600   -2.95487000   -0.31556100
 H                  0.48450400    4.55987800   -0.06079700
 O                 -8.08806718   -3.19749549    0.00116770
 H                 -7.89597539   -4.13802139    0.01173999
 O                 -1.72917253   -2.18410059    0.19151611
 H                 -0.78642225   -2.36468423    0.20605754
 O                  1.40775349    2.06380394    0.09026308
 H                  1.97415267    2.82333664   -0.06433977
 O                 -8.12407687   -0.38368904    0.31064780
 H                 -7.95564914    0.53544471    0.53070520

Genistein (10)  
 C                 -2.01680644   -0.83132238   -0.31897713
 C                 -0.89382325   -0.01702365   -0.62346417
 O                  0.24977114   -0.58824507   -0.76545370
 C                 -1.10090599    1.39454782   -0.74769248
 C                 -0.06164247    2.34657062   -1.03306198
 O                  1.19528818    1.98883985   -1.20466325
 C                 -0.39418573    3.69797323   -1.12399310
 C                 -1.71000385    4.12832110   -0.94042185
 O                 -1.93072095    5.46074891   -1.05022120
 C                 -2.74153436    3.22823951   -0.65672293
 C                 -2.41368960    1.88794724   -0.56695029
 O                 -3.44871039    1.04031547   -0.29239597
 C                 -2.21435769   -2.18124171   -0.11139266
 C                 -3.07577712   -3.16025479    0.41980982
 C                 -2.67161682   -4.47953572    0.53262161
 C                 -1.31094520   -4.78461668    0.64768542
 C                 -0.38318513   -3.80881449    0.09881325
 C                 -0.79440785   -2.49048017   -0.01044102
 H                 -2.86325326    5.66821107   -0.91069979
 H                 -3.76500946    3.54804970   -0.51070408
 H                 -4.06589007   -2.88085430    0.75370122
 H                 -3.39543891   -5.28491555    0.53509085
 H                  0.66190640   -4.06466898   -0.03401761
 H                 -0.05027402   -1.73860744   -0.23846138
 H                  0.38285588    4.41944967   -1.33887519
 H                  1.83023184    2.61863803   -1.55366297
 O                 -0.89027471   -6.14627116    0.76530093
 H                  0.04935414   -6.17523671    0.95987384
 C                 -3.28407594   -0.29342877   -0.16385882
 H                 -4.11947050   -0.92537322    0.05445784

Isorhametin (11)  
 C                 -3.20715900   -0.26058300   -0.00738500
 C                 -1.94284300   -0.77471600    0.07802600
 C                 -0.80191800    0.07096300    0.07623800
 O                  0.35973000   -0.47640500    0.14852400
 C                 -1.01358500    1.48530300    0.00081000
 C                  0.03796500    2.46613800    0.00836800
 C                 -0.30180200    3.81677900   -0.06559000
 C                 -1.63691600    4.21884700   -0.14360900
 O                 -1.86296600    5.55309700   -0.21299300
 C                 -2.68188900    3.29003000   -0.14779800
 C                 -2.34674500    1.95049900   -0.07527300
 O                 -3.39450500    1.07459000   -0.08576800
 C                 -4.45618700   -1.01639000   -0.01585600
 C                 -5.69215500   -0.35975800    0.13875200
 C                 -6.88040100   -1.07010200    0.14630800
 C                 -6.86249500   -2.46074300   -0.00711400
 C                 -5.64320700   -3.13045100   -0.16879400
 C                 -4.45789500   -2.41346900   -0.17307000
 H                 -2.80869800    5.74010800   -0.26534900
 H                 -3.72068500    3.58765900   -0.20628900
 H                 -5.71827700    0.71447700    0.26207500
 H                 -3.53181600   -2.95487000   -0.31556100
 H                  0.48450400    4.55987800   -0.06079700
 O                 -8.08806718   -3.19749549    0.00116770
 H                 -7.89597539   -4.13802139    0.01173999
 O                 -1.72917253   -2.18410059    0.19151611
 H                 -0.78642225   -2.36468423    0.20605754
 O                  1.40775349    2.06380394    0.09026308
 H                  1.97415267    2.82333664   -0.06433977
 H                 -5.62720216   -4.19358459   -0.28875569
 O                 -8.12407687   -0.38368904    0.31064780
 C                 -7.87318973    0.98543727    0.63844163
 H                 -6.95051390    1.29529965    0.19397048
 H                 -8.67071441    1.59343059    0.26534847
 H                 -7.81061415    1.09203271    1.70127826

Luteolin (12) 
 C                 -3.20715900   -0.26058300   -0.00738500
 C                 -1.94284300   -0.77471600    0.07802600
 C                 -0.80191800    0.07096300    0.07623800
 O                  0.35973000   -0.47640500    0.14852400
 C                 -1.01358500    1.48530300    0.00081000
 C                  0.03796500    2.46613800    0.00836800
 C                 -0.30180200    3.81677900   -0.06559000
 C                 -1.63691600    4.21884700   -0.14360900
 O                 -1.86296600    5.55309700   -0.21299300
 C                 -2.68188900    3.29003000   -0.14779800
 C                 -2.34674500    1.95049900   -0.07527300
 O                 -3.39450500    1.07459000   -0.08576800
 C                 -4.45618700   -1.01639000   -0.01585600
 C                 -5.69215500   -0.35975800    0.13875200
 C                 -6.88040100   -1.07010200    0.14630800
 C                 -6.86249500   -2.46074300   -0.00711400
 C                 -5.64320700   -3.13045100   -0.16879400
 C                 -4.45789500   -2.41346900   -0.17307000
 H                 -2.80869800    5.74010800   -0.26534900
 H                 -3.72068500    3.58765900   -0.20628900
 H                 -5.71827700    0.71447700    0.26207500
 H                 -3.53181600   -2.95487000   -0.31556100
 H                  0.48450400    4.55987800   -0.06079700
 O                 -8.08806718   -3.19749549    0.00116770
 H                 -7.89597539   -4.13802139    0.01173999
 O                  1.40775349    2.06380394    0.09026308
 H                  1.97415267    2.82333664   -0.06433977
 H                 -5.62720216   -4.19358459   -0.28875569
 O                 -8.12407687   -0.38368904    0.31064780
 H                 -7.95564914    0.53544471    0.53070520
 H                 -1.81069802   -1.83424812    0.14751983

Morin (13) 
 C                 -3.20715900   -0.26058300   -0.00738500
 C                 -1.94284300   -0.77471600    0.07802600
 C                 -0.80191800    0.07096300    0.07623800
 O                  0.35973000   -0.47640500    0.14852400
 C                 -1.01358500    1.48530300    0.00081000
 C                  0.03796500    2.46613800    0.00836800
 C                 -0.30180200    3.81677900   -0.06559000
 C                 -1.63691600    4.21884700   -0.14360900
 O                 -1.86296600    5.55309700   -0.21299300
 C                 -2.68188900    3.29003000   -0.14779800
 C                 -2.34674500    1.95049900   -0.07527300
 O                 -3.39450500    1.07459000   -0.08576800
 C                 -4.45618700   -1.01639000   -0.01585600
 C                 -5.69215500   -0.35975800    0.13875200
 C                 -6.88040100   -1.07010200    0.14630800
 C                 -6.86249500   -2.46074300   -0.00711400
 C                 -5.64320700   -3.13045100   -0.16879400
 C                 -4.45789500   -2.41346900   -0.17307000
 H                 -2.80869800    5.74010800   -0.26534900
 H                 -3.72068500    3.58765900   -0.20628900
 H                 -3.53181600   -2.95487000   -0.31556100
 H                  0.48450400    4.55987800   -0.06079700
 O                 -8.08806718   -3.19749549    0.00116770
 H                 -7.89597539   -4.13802139    0.01173999
 O                  1.40775349    2.06380394    0.09026308
 H                  1.97415267    2.82333664   -0.06433977
 H                 -5.62720216   -4.19358459   -0.28875569
 O                 -5.72669110    1.06049661    0.30179832
 H                 -7.81098365   -0.55649230    0.26927554
 H                 -4.82958678    1.40003229    0.34077727
 O                 -1.76623803   -2.19072622    0.17090093
 H                 -0.82855025   -2.39605587    0.18436833

Naringenin (14) 
 C                 -3.20715900   -0.26058300   -0.00738500
 C                 -1.94284300   -0.77471600    0.07802600
 C                 -0.80191800    0.07096300    0.07623800
 O                  0.35973000   -0.47640500    0.14852400
 C                 -1.01358500    1.48530300    0.00081000
 C                  0.03796500    2.46613800    0.00836800
 C                 -0.30180200    3.81677900   -0.06559000
 C                 -1.63691600    4.21884700   -0.14360900
 O                 -1.86296600    5.55309700   -0.21299300
 C                 -2.68188900    3.29003000   -0.14779800
 C                 -2.34674500    1.95049900   -0.07527300
 O                 -3.39450500    1.07459000   -0.08576800
 C                 -4.45618700   -1.01639000   -0.01585600
 C                 -5.69215500   -0.35975800    0.13875200
 C                 -6.88040100   -1.07010200    0.14630800
 C                 -6.86249500   -2.46074300   -0.00711400
 C                 -5.64320700   -3.13045100   -0.16879400
 C                 -4.45789500   -2.41346900   -0.17307000
 H                 -2.80869800    5.74010800   -0.26534900
 H                 -3.72068500    3.58765900   -0.20628900
 H                 -3.53181600   -2.95487000   -0.31556100
 H                  0.48450400    4.55987800   -0.06079700
 O                 -8.08806718   -3.19749549    0.00116770
 H                 -7.89597539   -4.13802139    0.01173999
 O                  1.40775349    2.06380394    0.09026308
 H                  1.97415267    2.82333664   -0.06433977
 H                 -5.62720216   -4.19358459   -0.28875569
 H                 -7.81098365   -0.55649230    0.26927554
 H                 -5.71329091    0.70401369    0.25207925
 H                 -1.90158143   -1.35063783    0.97886535
 H                 -1.82753361   -1.45417262   -0.74047412

Wogonin (15) 
 C                 -3.20715900   -0.26058300   -0.00738500
 C                 -1.94284300   -0.77471600    0.07802600
 C                 -0.80191800    0.07096300    0.07623800
 O                  0.35973000   -0.47640500    0.14852400
 C                 -1.01358500    1.48530300    0.00081000
 C                  0.03796500    2.46613800    0.00836800
 O                  1.31115300    2.13503900    0.08996900
 C                 -0.30180200    3.81677900   -0.06559000
 C                 -1.63691600    4.21884700   -0.14360900
 O                 -1.86296600    5.55309700   -0.21299300
 C                 -2.68188900    3.29003000   -0.14779800
 C                 -2.34674500    1.95049900   -0.07527300
 O                 -3.39450500    1.07459000   -0.08576800
 C                 -4.45618700   -1.01639000   -0.01585600
 C                 -5.69215500   -0.35975800    0.13875200
 C                 -6.88040100   -1.07010200    0.14630800
 C                 -6.86249500   -2.46074300   -0.00711400
 C                 -5.64320700   -3.13045100   -0.16879400
 C                 -4.45789500   -2.41346900   -0.17307000
 H                 -1.78161600   -1.83818000    0.16366100
 H                 -2.80869800    5.74010800   -0.26534900
 H                 -5.71827700    0.71447700    0.26207500
 H                 -7.82991000   -0.56480400    0.27147900
 H                 -5.62744700   -4.20688300   -0.29673000
 H                 -3.53181600   -2.95487000   -0.31556100
 H                  0.48450400    4.55987800   -0.06079700
 H                  1.98990415    2.79420894   -0.07248672
 H                 -7.77953153   -3.01201934   -0.00091720
 O                 -4.16015895    3.71357419   -0.23103425
 C                 -4.49938364    5.07668298   -0.49891674
 H                 -3.73527834    5.52275731   -1.10063162
 H                 -5.43270591    5.11604161   -1.02070255
 H                 -4.58399212    5.61119856    0.42414041

Myricetin (16)    
 C                 -3.20715900   -0.26058300   -0.00738500
 C                 -1.94284300   -0.77471600    0.07802600
 C                 -0.80191800    0.07096300    0.07623800
 O                  0.35973000   -0.47640500    0.14852400
 C                 -1.01358500    1.48530300    0.00081000
 C                  0.03796500    2.46613800    0.00836800
 C                 -0.30180200    3.81677900   -0.06559000
 C                 -1.63691600    4.21884700   -0.14360900
 O                 -1.86296600    5.55309700   -0.21299300
 C                 -2.68188900    3.29003000   -0.14779800
 C                 -2.34674500    1.95049900   -0.07527300
 O                 -3.39450500    1.07459000   -0.08576800
 C                 -4.45618700   -1.01639000   -0.01585600
 C                 -5.69215500   -0.35975800    0.13875200
 C                 -6.88040100   -1.07010200    0.14630800
 C                 -6.86249500   -2.46074300   -0.00711400
 C                 -5.64320700   -3.13045100   -0.16879400
 C                 -4.45789500   -2.41346900   -0.17307000
 H                 -2.80869800    5.74010800   -0.26534900
 H                 -3.72068500    3.58765900   -0.20628900
 H                 -5.71827700    0.71447700    0.26207500
 H                 -3.53181600   -2.95487000   -0.31556100
 H                  0.48450400    4.55987800   -0.06079700
 O                 -8.08806718   -3.19749549    0.00116770
 H                 -7.89597539   -4.13802139    0.01173999
 O                 -1.72917253   -2.18410059    0.19151611
 H                 -0.78642225   -2.36468423    0.20605754
 O                  1.40775349    2.06380394    0.09026308
 H                  1.97415267    2.82333664   -0.06433977
 O                 -8.12407687   -0.38368904    0.31064780
 H                 -7.95564914    0.53544471    0.53070520
 O                 -5.62241895   -4.55030678   -0.33754657
 H                 -4.71276603   -4.85497122   -0.37375652

Metformin (18)
 C                     1.73100000   -0.32700000    0.04500000
 C                    -2.32800000    1.28000000   -1.09600000
 C                    -0.77400000   -0.32700000    0.03200000
 C                    -2.97000000    0.24300000    1.09100000
 H                    -2.49100000    0.56300000    2.05400000
 H                    -3.87400000    0.87800000    0.89300000
 H                    -2.33200000    0.69600000   -2.05400000
 H                    -3.33600000    1.74600000   -0.93700000
 H                    -3.27900000   -0.83300000    1.17100000
 H                     0.11700000   -2.08500000    0.05200000
 H                     2.62100000   -2.08500000    0.04500000
 H                     0.47900000    1.42300000    0.01500000
 H                     3.87400000   -0.11800000    0.05400000
 H                     2.98300000    1.42400000    0.04500000
 H                    -1.54800000    2.08500000   -1.15500000
 N                     0.47900000    0.39600000    0.03200000
 N                     2.98300000    0.39600000    0.04500000
 N                     1.73100000   -1.57100000    0.04500000
 N                    -0.77400000   -1.57100000    0.04300000
 N                    -2.02600000    0.39500000    0.00700000
